# Supplementary material for: Comprehensive MALDI-TOF Biotyping of the Non-Redundant Harvard Pseudomonas aeruginosa PA14 Transposon Insertion Mutant Library
Source: PLoS One. 2015 Feb 9;10(2):e0117144. doi: 10.1371/journal.pone.0117144 (PMC4321832; doi:10.1371/journal.pone.0117144)
Supplement: S1 Table — (XLSX) [file pone.0117144.s001.xlsx]

## Sheet: Tabelle1
S1 Table	Full discriminatory peaklist of PA14 variants.
Peaklist (m/z) PA 14 data
PA 19955_1 CHB	PA 8147_2 CHB	PA ATCC 27853 CHB	PA DSM 1117 DSM	DSM 50071T HAM
3023.21	3023.6	3023.6	3023.6	3023.21
3173.94	3173.94	3174.35	3174.35	3173.94
3337.53	3337.53	3337.94	3337.94	3337.53
3583.91	3583.48	3583.48	3583.48	3583.48
3602.09	3601.66	3602.09	3602.09	3601.66
3616.41	3616.84	3616.84	3616.84	3616.41
3641.65	3644.26	3641.21	3641.21	3641.21
3656.92	3665.22	3665.22	3665.22	3656.48
3665.22	3665.22	3665.22	3665.22	3665.22
3797.57	3797.57	3797.57	3797.57	3797.13
3806.03	3806.48	3806.48	3806.92	3806.48
3820.75	3820.75	3820.75	3820.75	3820.75
3959.5	3961.77	3961.77	3961.77	3959.5
4127.12	4135.95	4135.95	4126.66	4135.95
4136.41	4135.95	4135.95	4135.95	4135.95
4142.92	4142.92	4142.92	4142.92	4142.92
4156.41	4142.92	4156.41	4142.92	4156.41
4176.92	4176.92	4176.92	4176.92	4176.92
4186.73	4186.27	4176.92	4176.92	4186.27
4250.54	4250.54	4250.54	4250.54	4250.54
4279.78	4282.15	4282.15	4282.15	4282.15
4288.29	4288.29	4282.15	4288.29	4282.15
4327.64	4334.77	4327.64	4334.77	4327.64
4334.77	4334.77	4334.77	4334.77	4334.3
4363.83	4363.36	4363.36	4363.36	4363.36
4392.03	4405.44	4394.9	4394.9	4405.44
4398.73	4405.44	4394.9	4394.9	4405.44
4405.44	4405.44	4405.44	4405.44	4405.44
4434.26	4434.74	4434.74	4434.74	4434.26
4451.11	4451.11	4451.11	4451.11	4451.11
4463.16	4467.03	4467.03	4467.03	4466.54
4482.97	4482.49	4482.49	4482.49	4482.49
4490.71	4496.52	4496.52	4496.52	4496.52
4496.52	4496.52	4496.52	4496.52	4496.52
4506.7	4506.22	4515.92	4506.22	4506.22
4516.41	4515.92	4515.92	4515.92	4515.92
4530.49	4522.72	4522.23	4543.63	4530.01
4543.14	4543.63	4543.63	4543.63	4543.14
4559.23	4568.99	4562.15	4569.47	4562.15
4569.47	4568.99	4568.99	4569.47	4568.99
4575.34	4578.76	4575.34	4569.47	4578.76
4585.6	4585.11	4585.11	4585.11	4585.11
4609.11	4609.11	4609.6	4609.6	4609.11
4882.79	4882.28	4882.28	4882.28	4882.28
4892.89	4892.89	4892.89	4892.89	4892.89
4919.71	4922.75	4919.2	4919.71	4919.71
4927.31	4929.84	4929.84	4929.84	4926.8
4937.46	4936.95	4936.95	4936.95	4940.5
4948.12	4947.61	4947.61	4951.17	4947.61
4962.87	4962.36	4962.36	4962.36	4962.36
4981.72	4981.72	4981.72	4981.72	4978.66
4989.88	4991.92	4991.92	4991.92	4991.41
5003.66	4991.92	5012.36	5012.36	4991.41
5058.49	5058.49	5058.49	5058.49	5058.49
5065.17	5065.17	5065.17	5065.17	5065.17
5112.58	5112.58	5113.1	5112.58	5112.07
5136.89	5136.37	5113.1	5136.37	5136.37
5167.48	5168	5167.48	5167.48	5167.48
5195.56	5195.04	5195.04	5195.04	5195.04
5208.59	5209.11	5209.11	5209.11	5209.11
5226.85	5226.85	5226.85	5226.85	5226.85
5269.77	5269.77	5269.77	5269.77	5269.24
5276.59	5269.77	5269.77	5269.77	5269.24
5284.99	5284.46	5284.46	5284.46	5284.46
5382.59	5397.98	5397.98	5405.94	5397.98
5398.51	5397.98	5397.98	5405.94	5397.98
5405.94	5405.94	5405.41	5405.94	5405.41
5420.82	5420.29	5420.29	5420.29	5420.29
5448.52	5448.52	5448.52	5449.05	5448.52
5471.47	5472.01	5472.01	5472.54	5471.47
5484.31	5484.31	5484.31	5484.31	5484.31
5491.8	5491.26	5491.8	5491.8	5491.8
5507.34	5506.8	5506.8	5506.8	5506.8
5528.8	5528.8	5528.8	5506.8	5528.8
5536.32	5528.8	5528.8	5506.8	5528.8
5653.59	5697.67	5661.74	5697.67	5697.67
5661.74	5697.67	5661.74	5697.67	5697.67
5698.22	5697.67	5697.67	5697.67	5697.67
5705.31	5705.31	5705.31	5705.31	5705.31
5721.15	5717.32	5717.32	5717.32	5716.78
5735.36	5735.91	5735.91	5735.91	5735.36
5761.11	5760.01	5759.46	5759.46	5758.92
5794.61	5798.46	5797.91	5797.91	5797.91
5810.02	5811.67	5811.67	5811.12	5810.57
5832.62	5833.72	5833.72	5833.72	5833.17
5870.2	5872.97	5872.97	5872.97	5872.97
5975.29	5974.73	5974.73	5974.73	5974.73
6004.92	6004.36	6003.8	6004.36	6003.8
6043.61	6044.74	6044.74	6044.74	6044.18
6066.1	6065.54	6062.16	6066.1	6065.54
6115.16	6119.11	6119.11	6114.59	6114.59
6127.59	6127.03	6127.03	6127.03	6127.03
6150.24	6149.67	6149.67	6150.24	6149.67
6161.58	6164.98	6164.98	6157.04	6164.98
6266.37	6265.8	6265.8	6265.8	6265.8
6282.97	6273.81	6273.81	6273.81	6273.81
6304.75	6304.18	6304.18	6304.18	6304.18
6345.55	6345.55	6345.55	6345.55	6345.55
6359.37	6358.79	6358.79	6358.79	6358.79
6383.59	6383.02	6383.02	6383.02	6383.02
6394.57	6397.45	6397.45	6397.45	6394.57
6485.6	6406.13	6489.09	6520.56	6520.56
6517.06	6567.9	6489.09	6520.56	6520.56
6580.79	6580.21	6580.21	6580.21	6580.21
6600.74	6600.15	6600.15	6600.15	6600.15
6616.6	6616.6	6616.01	6616.6	6616.01
6671.96	6672.55	6672.55	6672.55	6671.96
6708.01	6707.42	6707.42	6707.42	6707.42
6715.71	6707.42	6707.42	6707.42	6707.42
6724.59	6732.3	6732.3	6732.3	6732.3
6748.31	6751.87	6751.87	6752.47	6751.87
6763.75	6772.08	6772.08	6772.67	6772.08
6854.38	6854.38	6854.38	6854.38	6853.78
7024.73	7024.12	7024.12	7024.12	7023.52
7073.26	7073.26	7073.26	7073.26	7073.26
7082.38	7081.77	7081.77	7090.89	7081.77
7090.89	7090.29	7090.29	7090.89	7090.29
7100.03	7099.42	7099.42	7099.42	7099.42
7200.23	7200.23	7200.84	7200.23	7199.62
7230.31	7231.54	7230.92	7230.92	7230.92
7260.45	7259.83	7260.45	7260.45	7260.45
7269.68	7259.83	7269.07	7269.07	7269.07
7286.95	7286.33	7291.88	7286.95	7286.95
7306.7	7314.11	7314.11	7314.11	7314.11
7326.48	7326.48	7327.1	7327.1	7326.48
7340.09	7339.47	7339.47	7339.47	7340.09
7374.18	7373.56	7368.6	7368.6	7368.6
7483.8	7487.55	7487.55	7488.18	7487.55
7535.15	7534.52	7534.52	7534.52	7534.52
7591.08	7591.71	7592.97	7591.71	7591.08
7609.98	7609.98	7610.61	7611.24	7609.35
7627.01	7627.01	7627.01	7627.01	7627.01
7636.48	7637.11	7637.11	7632.69	7632.69
7642.16	7637.11	7637.11	7641.53	7641.53
7680.11	7688.35	7688.35	7679.48	7679.48
7688.35	7688.35	7688.35	7688.35	7688.35
7697.22	7688.35	7688.35	7688.35	7688.35
7706.74	7688.35	7688.35	7688.35	7688.35
7870.64	7870	7870	7870.64	7870
7880.9	7888.6	7888.6	7888.6	7888.6
7888.6	7888.6	7888.6	7888.6	7888.6
7917.51	7918.15	7918.15	7918.15	7917.51
7934.88	7947.76	7934.24	7948.41	7934.24
7948.41	7947.76	7948.41	7948.41	7947.76
8131.13	8132.44	8132.44	8133.09	8132.44
8168.97	8168.97	8168.97	8168.97	8168.32
8266.59	8266.59	8271.19	8266.59	8266.59
8271.85	8271.85	8271.19	8271.85	8271.85
8320.56	8319.9	8319.9	8319.9	8319.9
8350.91	8351.57	8351.57	8351.57	8350.91
8381.98	8381.98	8381.98	8381.98	8381.98
8391.9	8391.24	8391.24	8391.24	8391.24
8401.18	8400.51	8400.51	8400.51	8400.51
8410.45	8409.79	8410.45	8410.45	8410.45
8472.87	8472.87	8472.87	8504.16	8472.87
8500.16	8503.5	8503.5	8504.16	8500.16
8508.16	8503.5	8512.16	8504.16	8512.83
8518.83	8503.5	8518.16	8518.16	8518.16
8558.9	8561.58	8561.58	8562.24	8558.9
8591.69	8594.37	8594.37	8595.71	8595.04
8782.32	8781.65	8781.65	8781.65	8781.65
8837.95	8837.27	8837.27	8837.95	8837.27
8870.59	8870.59	8871.27	8871.27	8870.59
8882.85	8882.17	8882.17	8892.39	8882.85
8892.39	8892.39	8892.39	8892.39	8892.39
8902.61	8902.61	8901.93	8892.39	8892.39
8931.28	8931.96	8931.96	8931.96	8931.28
8947.68	8947	8947	8947.68	8947.68
9014.8	9022.35	9022.35	9022.35	9022.35
9022.35	9022.35	9022.35	9022.35	9022.35
9084.25	9084.25	9084.93	9084.93	9083.56
9110.44	9110.44	9109.75	9110.44	9110.44
9115.96	9110.44	9115.27	9110.44	9110.44
9125.62	9124.93	9124.93	9110.44	9124.93
9697.02	9697.02	9697.02	9697.02	9697.02
9744.77	9744.05	9744.05	9744.05	9744.05
9763.33	9762.61	9762.61	9763.33	9759.76
9782.62	9784.05	9784.05	9783.34	9782.62
9831.3	9830.58	9830.58	9830.58	9830.58
9836.31	9835.6	9835.6	9835.6	9835.6
9948.46	9947.74	9947.74	9948.46	9947.74
9953.51	9953.51	9957.84	9957.84	9957.84
9958.56	9953.51	9957.84	9957.84	9957.84
9982.38	9982.38	9982.38	9982.38	9981.65
10223.6	10224.3	10224.3	10224.3	10223.6
11406.4	11406.4	11406.4	11406.4	11406.4
11428.8	11432.7	11432.7	11431.9	11431.1
